# Supplementary material for: Development of Type II Glucose Transporter Inhibitors: Phloretin as a GLUT-2 Screening Template from In Silico Modeling to In Vitro Assessment
Source: Biomedicines. 2026 May 21;14(5):1166. doi: 10.3390/biomedicines14051166 (PMC13204967; doi:10.3390/biomedicines14051166)
Supplement: Supplementary file 1 [file biomedicines-14-01166-s001.zip]

Archive with 1 entries (1 files):
- biomedicines-4264227-supplementary.pdf
